# Supplementary material for: Effect of Salmonella Typhimurium Colonization on Microbiota Maturation and Blood Leukocyte Populations in Broiler Chickens
Source: Animals (Basel). 2022 Oct 20;12(20):2867. doi: 10.3390/ani12202867 (PMC9597776; doi:10.3390/ani12202867)
Supplement: Supplementary file 1 [file animals-12-02867-s001.zip]

Archive with 1 entries (1 files):
- animals-1972333-supplementary.pdf
